# Supplementary material for: Prospects and challenges of recombinant spider venom enzymes: insights from Loxosceles and Phoneutria venom protease expressions
Source: Front Bioeng Biotechnol. 2025 Sep 19;13:1668774. doi: 10.3389/fbioe.2025.1668774 (PMC12492492; doi:10.3389/fbioe.2025.1668774)
Supplement: Supplementary file 1 [file DataSheet1.zip]

Archive with 8 entries (8 files):
- Supplements/S1_NanoporeLoxin.png
- Supplements/S2_NanoporePhoni.png
- Supplements/S3_InclusionBodies.png
- Supplements/S4_BL21Expression.png
- Supplements/S5_refolding.png
- Supplements/S6_protease_activity.png
- Supplements/Supplementary_File1_MS.xlsx
- Supplements/Supplementary_Table_S1.docx
