# Supplementary material for: Prospects and challenges of recombinant spider venom enzymes: insights from Loxosceles and Phoneutria venom protease expressions
Source: Front Bioeng Biotechnol. 2025 Sep 19;13:1668774. doi: 10.3389/fbioe.2025.1668774 (PMC12492492; doi:10.3389/fbioe.2025.1668774)
Supplement: Supplementary file 1 [file DataSheet1.zip › Supplements/Supplementary_File1_MS.xlsx]

## Sheet: Peptides
Peptide Sequence	Prev AA	Next AA	Start	End	Peptide Length	Charges	Protein	Protein ID	Entry Name	Gene	Protein Description	Mapped Genes	Mapped Proteins	P2025_016_JD_01_5ul Spectral Count	P2025_016_JD_01_5ul Intensity	P2025_016_JD_01_5ul Match Type
DNYITVHEDNIR	R	P	110	121	12	2,3	JD_01_Protein_Loxosceles_intermedia_venom	JD_01_Protein_Loxosceles_intermedia_venom	JD_01_Protein_Loxosceles_intermedia_venom		JD_01_Protein_Loxosceles_intermedia_venom			3	303926	MS/MS
DNYITVHEDNIRPGSK	R	R	110	125	16	3	JD_01_Protein_Loxosceles_intermedia_venom	JD_01_Protein_Loxosceles_intermedia_venom	JD_01_Protein_Loxosceles_intermedia_venom		JD_01_Protein_Loxosceles_intermedia_venom			1	143079	MS/MS
ESCFADIGYFASEQR	K	L	63	77	15	2,3	JD_01_Protein_Loxosceles_intermedia_venom	JD_01_Protein_Loxosceles_intermedia_venom	JD_01_Protein_Loxosceles_intermedia_venom		JD_01_Protein_Loxosceles_intermedia_venom			18	21250804	MS/MS
HIEENTCIK	R	F	36	44	9	2	JD_01_Protein_Loxosceles_intermedia_venom	JD_01_Protein_Loxosceles_intermedia_venom	JD_01_Protein_Loxosceles_intermedia_venom		JD_01_Protein_Loxosceles_intermedia_venom			37	3.51491e+06	MS/MS
INTLYNCPGK	K	E	191	200	10	2	JD_01_Protein_Loxosceles_intermedia_venom	JD_01_Protein_Loxosceles_intermedia_venom	JD_01_Protein_Loxosceles_intermedia_venom		JD_01_Protein_Loxosceles_intermedia_venom			11	15527431	MS/MS
KINTLYNCPGK	K	E	190	200	11	2,3	JD_01_Protein_Loxosceles_intermedia_venom	JD_01_Protein_Loxosceles_intermedia_venom	JD_01_Protein_Loxosceles_intermedia_venom		JD_01_Protein_Loxosceles_intermedia_venom			24	1.59307e+06	MS/MS
KTPSYMTR	R	V	130	137	8	2	JD_01_Protein_Loxosceles_intermedia_venom	JD_01_Protein_Loxosceles_intermedia_venom	JD_01_Protein_Loxosceles_intermedia_venom		JD_01_Protein_Loxosceles_intermedia_venom			7	1.80556e+06	MS/MS
LSLGSGCK	R	I	78	85	8	2	JD_01_Protein_Loxosceles_intermedia_venom	JD_01_Protein_Loxosceles_intermedia_venom	JD_01_Protein_Loxosceles_intermedia_venom		JD_01_Protein_Loxosceles_intermedia_venom			7	8.29954e+06	MS/MS
LTDLDIK	R	K	183	189	7	2	JD_01_Protein_Loxosceles_intermedia_venom	JD_01_Protein_Loxosceles_intermedia_venom	JD_01_Protein_Loxosceles_intermedia_venom		JD_01_Protein_Loxosceles_intermedia_venom			7	15882192	MS/MS
LTDLDIKK	R	I	183	190	8	2	JD_01_Protein_Loxosceles_intermedia_venom	JD_01_Protein_Loxosceles_intermedia_venom	JD_01_Protein_Loxosceles_intermedia_venom		JD_01_Protein_Loxosceles_intermedia_venom			11	749026	MS/MS
LTGWYALFPGDIK	K	K	19	31	13	2,3	JD_01_Protein_Loxosceles_intermedia_venom	JD_01_Protein_Loxosceles_intermedia_venom	JD_01_Protein_Loxosceles_intermedia_venom		JD_01_Protein_Loxosceles_intermedia_venom			13	2.39802e+06	MS/MS
LTGWYALFPGDIKK	K	A	19	32	14	3	JD_01_Protein_Loxosceles_intermedia_venom	JD_01_Protein_Loxosceles_intermedia_venom	JD_01_Protein_Loxosceles_intermedia_venom		JD_01_Protein_Loxosceles_intermedia_venom			1	68372.1	MS/MS
NAIALENMR	-	W	1	9	9	2	JD_01_Protein_Loxosceles_intermedia_venom	JD_01_Protein_Loxosceles_intermedia_venom	JD_01_Protein_Loxosceles_intermedia_venom		JD_01_Protein_Loxosceles_intermedia_venom			32	17110496	MS/MS
SMEANKPGVTLISSR	K	Y	164	178	15	2,3	JD_01_Protein_Loxosceles_intermedia_venom	JD_01_Protein_Loxosceles_intermedia_venom	JD_01_Protein_Loxosceles_intermedia_venom		JD_01_Protein_Loxosceles_intermedia_venom			42	20187432	MS/MS
SNEEGYVK	R	I	49	56	8	2	JD_01_Protein_Loxosceles_intermedia_venom	JD_01_Protein_Loxosceles_intermedia_venom	JD_01_Protein_Loxosceles_intermedia_venom		JD_01_Protein_Loxosceles_intermedia_venom			1	10724068	MS/MS
TPSYMTR	K	V	131	137	7	2	JD_01_Protein_Loxosceles_intermedia_venom	JD_01_Protein_Loxosceles_intermedia_venom	JD_01_Protein_Loxosceles_intermedia_venom		JD_01_Protein_Loxosceles_intermedia_venom			4	5643602	MS/MS
VIGPFDYDSIMIYGETAGSR	R	D	138	157	20	2,3	JD_01_Protein_Loxosceles_intermedia_venom	JD_01_Protein_Loxosceles_intermedia_venom	JD_01_Protein_Loxosceles_intermedia_venom		JD_01_Protein_Loxosceles_intermedia_venom			24	5.43427e+06	MS/MS
VIGPFDYDSIMIYGETAGSRDPMHLK	R	S	138	163	26	3,4	JD_01_Protein_Loxosceles_intermedia_venom	JD_01_Protein_Loxosceles_intermedia_venom	JD_01_Protein_Loxosceles_intermedia_venom		JD_01_Protein_Loxosceles_intermedia_venom			72	39896156	MS/MS
WPDATIVYK	R	L	10	18	9	2	JD_01_Protein_Loxosceles_intermedia_venom	JD_01_Protein_Loxosceles_intermedia_venom	JD_01_Protein_Loxosceles_intermedia_venom		JD_01_Protein_Loxosceles_intermedia_venom			10	6.19125e+06	MS/MS

## Sheet: All peptides_+common Contam.
Peptide Sequence	Prev AA	Next AA	Start	End	Peptide Length	Charges	Protein	Protein ID	Entry Name	Gene	Protein Description	Mapped Genes	Mapped Proteins	P2025_016_JD_01_5ul Spectral Count	P2025_016_JD_01_5ul Intensity	P2025_016_JD_01_5ul Match Type
AGHPFMWNQHLGYVLTCPSNLGTGLR	K	G	267	292	26	4	sp|P06732|KCRM_HUMAN	P06732	KCRM_HUMAN	CKM	Creatine kinase M-type			1	523098	MS/MS
APVLSDSSCK	K	S	148	157	10	2	sp|P00761|TRYP_PIG	P00761	TRYP_PIG		Trypsin			1	35186.1	MS/MS
DAFLGSFLYEYSR	K	R	347	359	13	2	sp|P02769|ALBU_BOVIN	P02769	ALBU_BOVIN	ALB	Albumin			3	115847	MS/MS
DNYITVHEDNIR	R	P	110	121	12	2,3	JD_01_Protein_Loxosceles_intermedia_venom	JD_01_Protein_Loxosceles_intermedia_venom	JD_01_Protein_Loxosceles_intermedia_venom		JD_01_Protein_Loxosceles_intermedia_venom			3	303926	MS/MS
DNYITVHEDNIRPGSK	R	R	110	125	16	3	JD_01_Protein_Loxosceles_intermedia_venom	JD_01_Protein_Loxosceles_intermedia_venom	JD_01_Protein_Loxosceles_intermedia_venom		JD_01_Protein_Loxosceles_intermedia_venom			1	143079	MS/MS
DSCQGDSGGPVVCNGQLQGIVSWGYGCAQK	K	N	179	208	30	3	sp|P00761|TRYP_PIG	P00761	TRYP_PIG		Trypsin			1	48092.1	MS/MS
ESCFADIGYFASEQR	K	L	63	77	15	2,3	JD_01_Protein_Loxosceles_intermedia_venom	JD_01_Protein_Loxosceles_intermedia_venom	JD_01_Protein_Loxosceles_intermedia_venom		JD_01_Protein_Loxosceles_intermedia_venom			18	21250804	MS/MS
FLEQQNQVLQTK	R	W	200	211	12	2	sp|P04264|K2C1_HUMAN	P04264	K2C1_HUMAN	KRT1	Keratin, type II cytoskeletal 1	KRT2	sp|P35908|K22E_HUMAN	2	64474.2	MS/MS
FSSSSGYGGGSSR	R	V	47	59	13	2	sp|P35527|K1C9_HUMAN	P35527	K1C9_HUMAN	KRT9	Keratin, type I cytoskeletal 9			1	62098	MS/MS
GGSGGSYGGGGSGGGYGGGSGSR	R	G	491	513	23	2	sp|P35527|K1C9_HUMAN	P35527	K1C9_HUMAN	KRT9	Keratin, type I cytoskeletal 9			1	86000.1	MS/MS
HIEENTCIK	R	F	36	44	9	2	JD_01_Protein_Loxosceles_intermedia_venom	JD_01_Protein_Loxosceles_intermedia_venom	JD_01_Protein_Loxosceles_intermedia_venom		JD_01_Protein_Loxosceles_intermedia_venom			37	3.51491e+06	MS/MS
HKTDLNHENLKGGDDLDPNYVLSSR	K	V	106	130	25	4	sp|P06732|KCRM_HUMAN	P06732	KCRM_HUMAN	CKM	Creatine kinase M-type			1	79219.2	MS/MS
HVVPNEVVVQR	K	L	178	188	11	3	sp|P06396|GELS_HUMAN	P06396	GELS_HUMAN	GSN	Gelsolin			1	131481	MS/MS
IDGSGQMAITVDVEVASDTPHPAR	R	I	859	882	24	2	sp|P00722|BGAL_ECOLI	P00722	BGAL_ECOLI	lacZ	Beta-galactosidase			1	0	MS/MS
IITHPNFNGNTLDNDIMLIK	K	L	78	97	20	3	sp|P00761|TRYP_PIG	P00761	TRYP_PIG		Trypsin			2	29077.8	MS/MS
INTLYNCPGK	K	E	191	200	10	2	JD_01_Protein_Loxosceles_intermedia_venom	JD_01_Protein_Loxosceles_intermedia_venom	JD_01_Protein_Loxosceles_intermedia_venom		JD_01_Protein_Loxosceles_intermedia_venom			11	15527431	MS/MS
KINTLYNCPGK	K	E	190	200	11	2,3	JD_01_Protein_Loxosceles_intermedia_venom	JD_01_Protein_Loxosceles_intermedia_venom	JD_01_Protein_Loxosceles_intermedia_venom		JD_01_Protein_Loxosceles_intermedia_venom			24	1.59307e+06	MS/MS
KTPSYMTR	R	V	130	137	8	2	JD_01_Protein_Loxosceles_intermedia_venom	JD_01_Protein_Loxosceles_intermedia_venom	JD_01_Protein_Loxosceles_intermedia_venom		JD_01_Protein_Loxosceles_intermedia_venom			7	1.80556e+06	MS/MS
LGEHNIDVLEGNEQFINAAK	R	I	58	77	20	2,3	sp|P00761|TRYP_PIG	P00761	TRYP_PIG		Trypsin			13	747924	MS/MS
LGEYGFQNALIVR	K	Y	421	433	13	2	sp|P02769|ALBU_BOVIN	P02769	ALBU_BOVIN	ALB	Albumin			2	103767	MS/MS
LGSSEVEQVQLVVDGVK	R	L	342	358	17	2,3	sp|P06732|KCRM_HUMAN	P06732	KCRM_HUMAN	CKM	Creatine kinase M-type			4	123204	MS/MS
LSLGSGCK	R	I	78	85	8	2	JD_01_Protein_Loxosceles_intermedia_venom	JD_01_Protein_Loxosceles_intermedia_venom	JD_01_Protein_Loxosceles_intermedia_venom		JD_01_Protein_Loxosceles_intermedia_venom			7	8.29954e+06	MS/MS
LSSPATLNSR	K	V	98	107	10	2	sp|P00761|TRYP_PIG	P00761	TRYP_PIG		Trypsin			2	3.71878e+06	MS/MS
LTDLDIK	R	K	183	189	7	2	JD_01_Protein_Loxosceles_intermedia_venom	JD_01_Protein_Loxosceles_intermedia_venom	JD_01_Protein_Loxosceles_intermedia_venom		JD_01_Protein_Loxosceles_intermedia_venom			7	15882192	MS/MS
LTDLDIKK	R	I	183	190	8	2	JD_01_Protein_Loxosceles_intermedia_venom	JD_01_Protein_Loxosceles_intermedia_venom	JD_01_Protein_Loxosceles_intermedia_venom		JD_01_Protein_Loxosceles_intermedia_venom			11	749026	MS/MS
LTGWYALFPGDIK	K	K	19	31	13	2,3	JD_01_Protein_Loxosceles_intermedia_venom	JD_01_Protein_Loxosceles_intermedia_venom	JD_01_Protein_Loxosceles_intermedia_venom		JD_01_Protein_Loxosceles_intermedia_venom			13	2.39802e+06	MS/MS
LTGWYALFPGDIKK	K	A	19	32	14	3	JD_01_Protein_Loxosceles_intermedia_venom	JD_01_Protein_Loxosceles_intermedia_venom	JD_01_Protein_Loxosceles_intermedia_venom		JD_01_Protein_Loxosceles_intermedia_venom			1	68372.1	MS/MS
MSIPETQK	-	G	1	8	8	2	sp|P00330|ADH1_YEAST	P00330	ADH1_YEAST	ADH1	Alcohol dehydrogenase 1			1	0	MS/MS
NAIALENMR	-	W	1	9	9	2	JD_01_Protein_Loxosceles_intermedia_venom	JD_01_Protein_Loxosceles_intermedia_venom	JD_01_Protein_Loxosceles_intermedia_venom		JD_01_Protein_Loxosceles_intermedia_venom			32	17110496	MS/MS
NQILNLTTDNANILLQIDNAR	K	L	208	228	21	3	sp|P13645|K1C10_HUMAN	P13645	K1C10_HUMAN	KRT10	Keratin, type I cytoskeletal 10			1	105671	MS/MS
NVSTGDVNVEMNAAPGVDLTQLLNNMR	R	S	296	322	27	3	sp|P13645|K1C10_HUMAN	P13645	K1C10_HUMAN	KRT10	Keratin, type I cytoskeletal 10			2	50194.5	MS/MS
RHPEYAVSVLLR	R	L	360	371	12	2,3	sp|P02769|ALBU_BOVIN	P02769	ALBU_BOVIN	ALB	Albumin			57	3143709	MS/MS
RHPYFYAPELLYYANK	R	Y	168	183	16	3,4	sp|P02769|ALBU_BOVIN	P02769	ALBU_BOVIN	ALB	Albumin			4	716617	MS/MS
SCAAAGTECLISGWGNTK	R	S	116	133	18	2,3	sp|P00761|TRYP_PIG	P00761	TRYP_PIG		Trypsin			7	1.03301e+06	MS/MS
SISISVAR	K	G	75	82	8	2	sp|P04264|K2C1_HUMAN	P04264	K2C1_HUMAN	KRT1	Keratin, type II cytoskeletal 1			1	0	MS/MS
SMEANKPGVTLISSR	K	Y	164	178	15	2,3	JD_01_Protein_Loxosceles_intermedia_venom	JD_01_Protein_Loxosceles_intermedia_venom	JD_01_Protein_Loxosceles_intermedia_venom		JD_01_Protein_Loxosceles_intermedia_venom			42	20187432	MS/MS
SMTEKEQQQLIDDHFLFDKPVSPLLLASGMAR	K	D	178	209	32	4	sp|P06732|KCRM_HUMAN	P06732	KCRM_HUMAN	CKM	Creatine kinase M-type			10	273786	MS/MS
SNEEGYVK	R	I	49	56	8	2	JD_01_Protein_Loxosceles_intermedia_venom	JD_01_Protein_Loxosceles_intermedia_venom	JD_01_Protein_Loxosceles_intermedia_venom		JD_01_Protein_Loxosceles_intermedia_venom			1	10724068	MS/MS
SSGSSYPSLLQCLK	K	A	134	147	14	2	sp|P00761|TRYP_PIG	P00761	TRYP_PIG		Trypsin			4	295756	MS/MS
TPSYMTR	K	V	131	137	7	2	JD_01_Protein_Loxosceles_intermedia_venom	JD_01_Protein_Loxosceles_intermedia_venom	JD_01_Protein_Loxosceles_intermedia_venom		JD_01_Protein_Loxosceles_intermedia_venom			4	5643602	MS/MS
VATVSLPR	R	S	108	115	8	2	sp|P00761|TRYP_PIG	P00761	TRYP_PIG		Trypsin			12	71178016	MS/MS
VCNYVNWIQQTIAAN	K	-	217	231	15	2	sp|P00761|TRYP_PIG	P00761	TRYP_PIG		Trypsin			7	647383	MS/MS
VIGPFDYDSIMIYGETAGSR	R	D	138	157	20	2,3	JD_01_Protein_Loxosceles_intermedia_venom	JD_01_Protein_Loxosceles_intermedia_venom	JD_01_Protein_Loxosceles_intermedia_venom		JD_01_Protein_Loxosceles_intermedia_venom			24	5.43427e+06	MS/MS
VIGPFDYDSIMIYGETAGSRDPMHLK	R	S	138	163	26	3,4	JD_01_Protein_Loxosceles_intermedia_venom	JD_01_Protein_Loxosceles_intermedia_venom	JD_01_Protein_Loxosceles_intermedia_venom		JD_01_Protein_Loxosceles_intermedia_venom			72	39896156	MS/MS
VWELSKANSRFATTFYQHLADSK	R	N	80	102	23	2	sp|P01008|ANT3_HUMAN	P01008	ANT3_HUMAN	SERPINC1	Antithrombin-III			1	0	MS/MS
WPDATIVYK	R	L	10	18	9	2	JD_01_Protein_Loxosceles_intermedia_venom	JD_01_Protein_Loxosceles_intermedia_venom	JD_01_Protein_Loxosceles_intermedia_venom		JD_01_Protein_Loxosceles_intermedia_venom			10	6.19125e+06	MS/MS
YEELQITAGR	K	H	377	386	10	2	sp|P04264|K2C1_HUMAN	P04264	K2C1_HUMAN	KRT1	Keratin, type II cytoskeletal 1			1	15672.1	MS/MS
YLYEIAR	K	R	161	167	7	2	sp|P02769|ALBU_BOVIN	P02769	ALBU_BOVIN	ALB	Albumin		sp|P02768|ALBU_HUMAN	1	27912.6	MS/MS

## Sheet: Summary
coverage								Number AA
whole sequence		NAIALENMRWPDATIVYKLTGWYALFPGDIKKAMRHIEENTCIKFKARSNEEGYVKIYKGEKESCFADIGYFASEQRLSLGSGCKIFGRILHEMGHTIGLFHEHTRPDRDNYITVHEDNIRPGSKRNYRKTPSYMTRVIGPFDYDSIMIYGETAGSRDPMHLKSMEANKPGVTLISSRYKDRLTDLDIKKINTLYNCPGKEKFS						204
fragments found by MS		DNYITVHEDNIR						12
		DNYITVHEDNIRPGSK						16
		ESCFADIGYFASEQR						15
		HIEENTCIK						9
		INTLYNCPGK						10
		KINTLYNCPGK						11
		KTPSYMTR						8
		LSLGSGCK						8			covered AA	coverage %
		LTDLDIK						7			155	0.759804
		LTDLDIKK						8
		LTGWYALFPGDIK						13
		LTGWYALFPGDIKK						14
		NAIALENMR						9
		SMEANKPGVTLISSR						15
		SNEEGYVK						8
		TPSYMTR						7
		VIGPFDYDSIMIYGETAGSR						20
		VIGPFDYDSIMIYGETAGSRDPMHLK						26
		WPDATIVYK						9
						Number Fragments		19
